# Supplementary material for: Long-Term Application of Bio-Compost Increased Soil Microbial Community Diversity and Altered Its Composition and Network
Source: Microorganisms. 2022 Feb 17;10(2):462. doi: 10.3390/microorganisms10020462 (PMC8878586; doi:10.3390/microorganisms10020462)
Supplement: Supplementary file 1 [file microorganisms-10-00462-s001.zip]

Archive with 1 entries (1 files):
- microorganisms-1588024-supplementary.pdf
